# Supplementary material for: Priorities, Barriers, and Facilitators towards International Guidelines for the Delivery of Supportive Clinical Care during an Ebola Outbreak: A Cross-Sectional Survey
Source: Viruses. 2019 Feb 23;11(2):194. doi: 10.3390/v11020194 (PMC6409845; doi:10.3390/v11020194)
Supplement: Supplementary file 1 [file viruses-11-00194-s001.zip]

Archive with 2 entries (2 files):
- Supplementary 1_-_Ebola_Quantitative_Survey_ENGLISH.docx
- Supplementary 2_Ebola_Quantitative_Survey_FRENCH.docx
